# Supplementary material for: Identifying Factors Which Influence Eating Disorder Risk during Behavioral Weight Management: A Consensus Study
Source: Nutrients. 2023 Feb 22;15(5):1085. doi: 10.3390/nu15051085 (PMC10005214; doi:10.3390/nu15051085)
Supplement: Supplementary file 1 [file nutrients-15-01085-s001.zip]

Archive with 1 entries (1 files):
- nutrients-2212347-supplementary.pdf
